# Supplementary material for: Species-Specific Outcome in the Competition for Nitrogen Between Invasive and Native Tree Seedlings
Source: Front Plant Sci. 2019 Mar 29;10:337. doi: 10.3389/fpls.2019.00337 (PMC6449475; doi:10.3389/fpls.2019.00337)
Supplement: Supplementary file 2 [file Data_Sheet_2.xlsx]

## Sheet: Tabelle1
species	competitor	N supply	growth & biomass indices										N uptake (nmol N / g fw h)								N metabolites (mg / g dw)
			total biomass (g dw)		root/shoot ratio		RGR (g dw / g dw d)		SLA (cm2 / g dw)		SRL (cm / g dw)		NH4+		NO3-		Gln-N		Arg-N		amino acid-N, leaves		amino acid-N, roots		protein-N, leaves		protein-N, roots
			mean	SD	mean	SD	mean	SD	mean	SD	mean	SD	mean	SD	mean	SD	mean	SD	mean	SD	mean	SD	mean	SD	mean	SD	mean	SD
Fagus sylvatica	none	low	4.689	1.937	1.2739	0.2676	0.0181	0.0082	247.97	28.652	5.923	2.931	38.6316	31.5946	50.9212	33.8575	138.981	49.244	101.086	58.8277	0.9164	0.2684	0.4803	0.4425	51.7423	7.6829	28.9841	2.2323
Fagus sylvatica	Prunus	low	3.181	1.18	1.1346	0.03903	0.014	0.0077	254.325	32.329	9.997	3.204	37.0754	16.9608	28.9366	7.7321	94.7823	62.0497	86.5312	54.0896	0.9997	0.2455	0.3868	0.2223	62.3073	16.048	27.4026	6.8951
Fagus sylvatica	Robinia	low	3.611	0.939	1.2045	0.3307	0.0194	0.006	267.199	16.733	10.033	3.286	41.3929	26.7824	76.3308	55.4623	131.795	38.8751	123.053	57.0747	0.9869	0.1326	0.6663	0.3999	57.0485	15.1977	35.5743	6.1048
Fagus sylvatica	none	high	3.756	1.196	1.3941	0.2895	0.0149	0.0053	267.192	36.146	3.828	2.332	462.546	236.188	102.168	16.0751	236.5	104.231	421.806	144.553	0.9627	0.663	0.6659	0.4934	68.7711	19.7101	26.7307	3.9408
Fagus sylvatica	Prunus	high	3.742	1.336	1.3096	0.267	0.0157	0.0067	278.427	29.825	8.219	1.68	428.569	95.3751	65.1308	28.6258	124.082	46.3424	251.674	126.736	0.592	0.2621	0.2784	0.1256	61.3398	11.0134	27.1941	7.8811
Fagus sylvatica	Robinia	high	4.441	1.71	1.3139	0.2729	0.022	0.0078	261.352	43.775	3.688	1.683	471.522	215.369	96.1362	31.534	231.592	106.725	406.085	174.121	0.6214	0.4711	0.2844	0.0766	71.854	13.6266	24.8246	4.8085
Quercus robur	none	low	9.543	4.984	1.6093	0.3353	0.0075	0.0053	219.712	24.145	7.494	3.521	65.4376	46.8887	62.7315	29.1638	79.0946	58.0189	73.5609	46.8593	1.1493	0.2512	0.6031	0.2809	49.0356	13.9456	33.0012	5.5318
Quercus robur	Prunus	low	7.067	2.608	1.63995	0.3843	0.0172	0.0054	216.372	23.275	6.323	1.631	27.1223	8.1657	49.6042	40.7819	82.8298	33.2328	60.8071	28.4682	0.9013	0.1569	0.8161	0.4232	57.693	20.2821	41.6048	13.5113
Quercus robur	Robinia	low	12.615	8.181	1.659	0.3534	0.0184	0.0108	204.636	53.187	6.756	1.479	25.2057	10.6209	101.454	76.9644	72.521	20.3176	84.3344	23.7788	1.2614	0.6739	0.4858	0.2284	44.6196	10.079	34.6463	7.3225
Quercus robur	none	high	7.127	3.616	1.534	0.4077	0.0048	0.0039	223.767	28.108	4.47	0.812	403.588	297.005	263.996	283.585	165.215	83.3797	326.554	199.44	0.6597	0.2511	0.4003	0.1662	66.3817	19.5341	33.5973	9.3418
Quercus robur	Prunus	high	7.55	1.934	1.6119	0.2975	0.0166	0.0052	207.619	37.152	4.98	2.285	268.28	120.242	71.686	19.1862	200.246	140.684	410.755	276.568	1.1174	0.7921	0.2757	0.0302	50.3567	12.6733	30.0745	9.033
Quercus robur	Robinia	high	8.522	2.681	1.7247	0.3607	0.0093	0.0055	205.819	34.451	7.418	3.327	545.939	264.904	64.4148	77.8165	183.427	78.0643	305.487	146.366	0.8284	0.6486	0.4068	0.1208	46.9472	9.8067	28.5737	5.7235
Pinus sylvestris	none	low	4.256	2.842	0.2047	0.0859	0.0147	0.0116	n.a.	n.a.	4.78	1.641	19.0668	13.9475	45.0425	22.4862	101.029	52.1897	103.562	56.7083	1.3061	0.3145	0.3273	0.2396	77.0732	25.3435	34.9859	8.5327
Pinus sylvestris	Prunus	low	3.61	2.308	0.1972	0.0676	0.0155	0.0081	n.a.	n.a.	5.544	1.598	34.5152	6.1734	53.5988	37.4147	153.815	103.934	247.195	241.034	1.0251	0.2477	0.2987	0.1454	64.2534	14.428	30.3928	7.0551
Pinus sylvestris	Robinia	low	5.236	2.344	0.2258	0.0796	0.0093	0.0061	n.a.	n.a.	4.135	1.373	26.0078	22.1802	53.802	34.5298	128.954	72.0113	173.291	89.1237	1.1976	0.5516	0.3072	0.1123	60.4668	16.3573	38.0009	13.1987
Pinus sylvestris	none	high	3.802	1.857	0.3028	0.1896	0.0146	0.0092	n.a.	n.a.	4.453	1.064	330.484	164.146	88.5324	26.3782	238.481	120.1	378.798	181.064	0.8496	0.582	0.3951	0.1211	70.1254	12.1445	37.4382	12.5242
Pinus sylvestris	Prunus	high	4.148	1.299	0.2681	0.1448	0.0067	0.0048	n.a.	n.a.	5.109	1.297	512.421	279.216	64.5289	12.9731	122.958	59.7946	578.056	261.113	0.4585	0.1742	0.1587	0.0716	58.5871	7.5197	26.4437	9.339
Pinus sylvestris	Robinia	high	3.656	1.855	0.2037	0.115	0.0051	0.0063	n.a.	n.a.	3.791	1.475	441.843	271.738	72.5699	34.3392	219.14	136.049	341.696	283.989	0.4336	0.2194	0.2846	0.1598	57.8388	9.8972	31.2305	10.497
Prunus serotina	none	low	19.485	8.132	0.9979	0.1242	0.0278	0.0091	183.983	21.974	4.302	1.036	23.2955	36.9332	61.044	32.1822	31.7472	5.1025	48.6944	23.0797	2.1511	0.3047	1.3864	0.7077	43.7503	13.3069	38.8361	15.6089
Prunus serotina	Fagus	low	22.074	13.604	1.0824	0.2438	0.0143	0.0114	178.613	16.967	4.291	1.105	22.5068	17.4122	83.3071	83.6364	50.6397	51.6332	44.5646	17.38	2.2313	0.2107	1.2901	0.7048	57.0067	21.6385	31.4246	4.8956
Prunus serotina	Quercus	low	22.131	10.775	1.0593	0.1723	0.0124	0.0087	197.801	17.138	5.367	1.065	18.8015	14.9549	25.2824	12.0383	38.6362	20.7078	52.2992	26.6104	2.6218	0.6853	1.3446	0.6961	53.2794	14.4581	28.0484	4.0679
Prunus serotina	Pinus	low	19.522	11.983	1.1505	0.3259	0.0077	0.0044	179.714	14.594	4.749	0.6	16.4682	13.8116	37.1266	28.4527	26.6891	14.4012	59.5269	38.2587	2.5259	0.533	0.91	0.6688	66.4423	16.1417	29.769	5.6657
Prunus serotina	none	high	25.126	9.088	1.0529	0.1	0.0325	0.008	189.128	21.65	3.798	0.948	383.986	255.847	33.4929	12.4568	76.699	41.7315	179.793	97.0004	1.3277	0.7043	0.6413	0.2588	48.4299	7.238	29.3381	5.5384
Prunus serotina	Fagus	high	27.044	15.752	1.0047	0.1861	0.0207	0.0093	179.85	21.479	3.737	1.123	380.891	149.934	73.6065	86.4358	75.2067	45.7665	267.939	140.16	1.5913	0.7937	0.689	0.3248	50.8514	6.7568	30.9984	1.544
Prunus serotina	Quercus	high	19.521	12.434	1.0967	0.1224	0.0147	0.0085	191.499	28.694	4.073	1.474	361.131	284.945	58.5106	32.6253	67.0698	37.0096	192.128	114.508	2.2406	1.2248	0.6679	0.1755	51.4888	6.5432	26.961	5.4025
Prunus serotina	Pinus	high	21.402	9.983	0.9811	0.0152	0.0117	0.0059	185.024	15.419	3.968	1.407	349.491	235.89	62.1498	60.5402	72.4624	34.6286	137.4	82.1433	1.5966	0.8681	0.6926	0.2179	44.9929	5.0317	25.4326	4.0945
Robinia pseudoacacia	none	low	14.402	7.295	0.4656	0.1512	0.0357	0.0119	277.08	47.624	13.71	3.264	17.4097	7.4488	41.7499	27.0857	55.2431	18.3155	56.301	25.7523	3.7906	0.8115	1.0126	0.48	92.7677	38.1608	41.4744	13.9295
Robinia pseudoacacia	Fagus	low	10.085	6.426	0.3098	0.1205	0.0178	0.0106	284.301	53.269	14.557	7.305	34.5555	46.4844	36.511	8.5789	48.0606	20.9545	54.5427	19.7604	3.7268	0.9702	4.3929	2.0549	83.0714	24.6125	76.4762	38.9097
Robinia pseudoacacia	Quercus	low	8.027	5.107	0.3213	0.1157	0.0125	0.0107	334.388	70.418	14.306	11.027	17.4749	11.0624	20.8093	13.248	62.9832	50.9497	51.3845	29.0219	3.7331	0.9409	1.718	0.9605	84.0806	30.2182	74.4832	23.135
Robinia pseudoacacia	Pinus	low	9.734	6.076	0.2901	0.1148	0.0152	0.0096	281.244	42.285	11.174	5.752	16.9975	12.4491	29.1321	8.9591	65.106	32.2211	59.7681	28.4609	3.85	1.2463	1.5135	1.1365	100.8	45.8848	58.1883	20.6431
Robinia pseudoacacia	none	high	13.924	6.579	0.3376	0.0832	0.0345	0.0097	280.488	56.288	9.625	4.142	165.341	102.577	91.5989	85.0898	90.7175	38.0284	142.614	89.1345	2.7409	1.3173	0.7779	0.5336	66.6452	20.7503	54.8909	12.2737
Robinia pseudoacacia	Fagus	high	14.371	8.051	0.3215	0.0589	0.0197	0.0108	259.496	53.187	9.906	6.251	128.966	89.9346	41.3247	16.9882	185.763	86.9956	127.476	60.7488	1.4148	1.2042	0.4722	0.1886	66.9679	13.5741	37.4701	20.2103
Robinia pseudoacacia	Quercus	high	9.52	6.735	0.3261	0.1191	0.017	0.0123	357.615	83.304	10.369	4.818	159.828	104.417	110.423	167.859	88.7146	44.3658	143.259	153.306	2.7854	3.0221	0.4955	0.2515	86.8323	18.6905	35.112	10.797
Robinia pseudoacacia	Pinus	high	11.401	6.458	0.2976	0.0599	0.0145	0.0091	343.647	63.849	6.994	1.224	163.385	105.473	63.5213	24.2017	143.188	32.3459	95.0252	52.3246	2.2615	0.6598	0.7079	0.4963	92.5481	21.2453	32.7871	12.377
